# Supplementary material for: Using Radio-Frequency Identification Technology to Measure Synchronised Ranging of Free-Range Laying Hens
Source: Animals (Basel). 2018 Nov 16;8(11):210. doi: 10.3390/ani8110210 (PMC6262442; doi:10.3390/ani8110210)
Supplement: Supplementary file 1 [file animals-08-00210-s001.zip]

Archive with 1 entries (1 files):
- animals-371720-supplementary.docx
